# Supplementary material for: Versatility of the Templated Surface Assembly of Nanoparticles from Water-in-Oil Microemulsions in Equivalent Hybrid Nanostructured Films
Source: Nanomaterials (Basel). 2024 Oct 29;14(21):1726. doi: 10.3390/nano14211726 (PMC11548002; doi:10.3390/nano14211726)
Supplement: Supplementary file 1 [file nanomaterials-14-01726-s001.zip]

Archive with 1 entries (1 files):
- nanomaterials-3244682-supplementary.pdf
